# Supplementary material for: Microfluidic Single-Cell Study on Arabidopsis thaliana Protoplast Fusion—New Insights on Timescales and Reversibilities
Source: Plants (Basel). 2024 Jan 18;13(2):295. doi: 10.3390/plants13020295 (PMC10820889; doi:10.3390/plants13020295)
Supplement: Supplementary file 1 [file plants-13-00295-s001.zip]

Archive with 2 entries (2 files):
- plants-2797357-supplementary.pdf
- Suppl.Video-fusion-separation-15%PEG.avi
